# Supplementary material for: Genomic analysis of methicillin-resistant Staphylococcus aureus clonal complex 239 isolated from Danish patients with and without an international travel history
Source: Front Microbiol. 2022 Nov 24;13:1016829. doi: 10.3389/fmicb.2022.1016829 (PMC9730231; doi:10.3389/fmicb.2022.1016829)
Supplement: Supplementary file 1 [file Table_1.xlsx]

## Sheet: Sheet1
Supplementary Table 1: Reference genomes used in this study
StrainID	Origin		CC239 clade a	sasX	NCBI accession number
	Country of isolation	Region
TW20	United Kingdom	Europe	Asian	+	FN433596
S2	Thailand	Southeast Asia		+	ERS049914
Z172	Taiwan	East Asia		+	CP006838
DEN907	Denmark	Europe		+	ERX001218
V521	South-Korea	East Asia		+	SAMN04219577
V605	South-Korea	East Asia		+	SAMN04219581
AMRC01	Malaysia	Southeast Asia		-	AMRC00000000.1
XN108	China	East Asia		+	CP007447
AGT9	Argentina	South America	South American	-	ERX042896
Bmb9393	Brazil	South America		-	CP005288
T0131	China	East Asia	Turkish	-	CP002643
3HK	Czech Republic	Europe		-	ERX042880
16K	Russia	Europe		-	BABZ00000000.1
ERR26648	Turkey	Middle East		-	PRJEB2173
IN-ST239-8	India	South Asia	Indian I	+	SAMN04621062
IN-ST239-7	India	South Asia		+	SAMN04621061
IN-ST239-2	India	South Asia	Indian II	-	SAMN04621059
SE1153NT1	Serbia	Europe	Serbian	-	PRJNA674016
SE1895NT2	Serbia	Europe		-
SE1890NT3	Serbia	Europe		-
SE1582NT4	Serbia	Europe		-
BAA-39	Hungary	Europe	NA	-	AEEK00000000.1
MRGR3	Japan	East Asia		-	AHZL00000000.1
JKD6009	New Zealand	Oceania		-	ABSA00000000.1
R35	United States of America	North America		-	ERX001254
ICP5011	Portugal	Europe		-	ERX042906
ERR064902	Greece	Europe		-	ERX042875
a NA: Not assigned
